# Supplementary material for: The Predictive Validity of Individualised Load–Velocity Relationships for Predicting 1RM: A Systematic Review and Individual Participant Data Meta-analysis
Source: Sports Med. 2023 Jul 26;53(9):1693–708. doi: 10.1007/s40279-023-01854-9 (PMC10432349; doi:10.1007/s40279-023-01854-9)
Supplement: Supplementary file 1 — Supplementary file1 (XLSX 25 KB) [file 40279_2023_1854_MOESM1_ESM.xlsx]

## Sheet: Sheet1
Covidence identifier	Year	Author	Study.Title	Study design	Population	Context	Index.test	Reference.Test	Target.Variable	Primary exclusion reason	Exclusion comment
4	2020	Hughes	Load-velocity relationship 1RM predictions: A comparison of Smith machine and free-weight exercise	1	1	1	1	1	1	Retracted
6	2020	Pareja-Blanco	Validity of Using Velocity to Estimate Intensity in Resistance Exercises in Men and Women	1	1	0	0	1	1	Wrong Index
8	2020	Moran-Navarro	Load-velocity relationship of the deadlift exercise	1	1	0	0	1	1	Wrong Index
9	2019	DeHoyo	Predicting Loading Intensity Measuring Velocity in Barbell Hip Thrust Exercise	1	1	0	0	1	0	Wrong Population
10	2020	Jukic	The Use of Lifting Straps Alters the Entire Load-Velocity Profile During the Deadlift Exercise	1	1	0	0	1	1	Wrong Index
14	2018	Balsalobre-Fernandez	Repetitions in Reserve and Rate of Perceived Exertion Increase the Prediction Capabilities of the Load-Velocity Relationship	1	1	0	0	1	1	Wrong Index
18	2019	Nickerson	Impact of Spotter Sex on One Repetition Maximum Bench Press Performance	1	1	0	0	1	1	Wrong Index
23	2018	Iglesias-Soler	Inter-individual variability in the load-velocity relationship is detected by multilevel mixed regression models	1	1	0	0	1	1	Wrong Index
26	2019	Van den Tillaar	Validity and Reliability of Kinematics Measured with PUSH Band vs. Linear Encoder in Bench Press and Push-Ups	1	1	1	1	0	1	Wrong reference test
28	2018	Loturco	Force-Velocity Relationship in three Different Variations of Prone Row Exercises	1	0	1	1	1	1	Wrong Population
46	2020	Van den Tillaar	Push-Ups are Able to Predict the Bench Press 1-RM and Constitute an Alternative for Measuring Maximum Upper Body Strength Based on Load-Velocity Relationships	1	1	1	1	0	0	Wrong reference test
75	2019	Hughes	Using Load-Velocity Relationships to Quantify Training-Induced Fatigue	1	1	1	1	1	1	Wrong index	Study assesses predictive models following completion of a protocol designed to induce substantive fatigue
92	2018	Sayers	The impact of test loads on the accuracy of 1RM prediction using the load-velocity relationship	1	1	1	0	0	0	Wrong reference test
109	2016	Hughes	THE RELIABILITY AND VALIDITY OF ONE-REPETITION MAXIMUM PREDICTIONS USING THE LOAD-VELOCITY RELATIONSHIP	1	1	1	1	1	1	Duplicate
110	2016	Brown	VALIDITY OF A VIDEO MOTION CAPTURE SYSTEM TO ESTIMATE BACK SQUAT 1RM USING DIFFERENT SET AND REPETITION SCHEMES	1	1	1	1	1	1	Wrong Index	Multiple linear regression
121	2010	Ayllon	1 Rm Prediction From The Linear Velocity And The Rate Of Perceived Exertion In Bench Press And Paralell Squat	1	1	1	0	1	1	Wrong Index
122	1987	Hortobagyi	Relationship between force, velocity, power, and work during isokinetic, isotonic, and 1-rm free-weight squat and bench press exercise in college age men							Could not locate full text
128	1998	Hamar	A simple system for monitoring of weight exercise - application in assessment of strength abilities. / Ein einfaches System zum bewerten des Gewichttrainings - die Anwedung bei der Bewertung von Kraftfaehigkeiten							Could not locate full text
131	1996	Murphy	The assessment of human dynamic muscular function: a comparison of isoinertial and isokinetic tests. / Evaluation de la fonction musculaire dynamique chez l ' homme: comparaison de tests isoinertiels et isocinetiques							Could not locate full text
135	2010	Gonzalez Badillo	Movement velocity as a measure of loading intensity in resistance training	1	1	0	0	1	1	Wrong Index
138	2018	Banyard	The reliability of individualized load–velocity profiles	1	1	1	0	1	1	Wrong Index
143	2018	Pestana-Melero	Reliability of the Load-Velocity Relationship Obtained Through Linear and Polynomial Regression Models to Predict the 1-Repetition Maximum Load	1	1	0	0	1	1	Wrong Index
151	2018	Fahs	Analysis of Factors Related to Back Squat Concentric Velocity	1	1	0	0	1	0	Wrong Index
153	2017	Munoz-Lopez	Load-, Force-, and Power-Velocity Relationships in the Prone Pull-Up Exercise	1	1	1	0	1	1	Wrong Index
155	2017	Helms	Rpe and Velocity Relationships for the Back Squat, Bench Press, and Deadlift in Powerlifters	1	1	0	0	1	1	Wrong Index
158	2016	Picerno	1RM prediction: a novel methodology based on the force-velocity and load-velocity relationships	1	0	1	1	0	1	Wrong Population
198	2019	Balsalobre-Fernandez	Bilateral and unilateral load-velocity profiling in a machine-based, single-joint, lower body exercise	1	1	1	0	0	0	Wrong Index
199	2018	Balsalobre-Fernandez	Load-velocity profiling in the military press exercise: Effects of gender and training	1	1	1	0	1	1	Wrong Index
205	2015	Bazuelo-Ruiz	Predicting Maximal Dynamic Strength from the Load-Velocity Relationship in Squat Exercise	1	1	1	1	0	1	Wrong reference test	Study used predicted 1RM as estimated using the Bryzycki equation
210	2010	Bosquet	Validity of a commercial linear encoder to estimate bench press 1 RM from the force-velocity relationship	1	1	1	0	1	1	Wrong Index
211	2017	Carroll	Increases in Variation of Barbell Kinematics Are Observed with Increasing Intensity in a Graded Back Squat Test	1	1	0	0	1	0	Wrong Index
228	2019	Garcia-Ramos	Reliability and validity of different methods of estimating the one-repetition maximum during the free-weight prone bench pull exercise	1	1	1	0	0	1	Wrong reference test	Study assesses exercise that does not meet inclusion criteria for review
229	2020	Garcia-ramos	Reliability of the velocity achieved during the last repetition of sets to failure and its association with the velocity of the 1-repetition maximum	1	1	0	0	1	0	Wrong Target Variable
230	2018	Garcia-Ramos	Two Point Method: A Quick and Fatigue-Free Procedure for Assessment of Muscle Mechanical Capacities and the 1 Repetition Maximum	0	0	0	0	0	0	Wrong design	Narrative review
231	2018	Garcia-Ramos	Mean Velocity Vs. Mean Propulsive Velocity Vs. Peak Velocity: which Variable Determines Bench Press Relative Load with Higher Reliability?	1	1	0	0	1	1	Wrong Index
232	2018	Garnacho-Castano	Power- and velocity-load relationships to improve resistance exercise performance	1	0	0	0	1	1	Wrong Index
240	2019	Jorge Marcos-Pardo	Movement velocity can be used to estimate the relative load during the bench press and leg press exercises in older women	1	1	0	0	1	1	Wrong Population
251	2017	Loturco	Predicting the Maximum Dynamic Strength in Bench Press: The High Precision of the Bar Velocity Approach	1	0	1	1	1	1	Wrong Population
252	2016	Loturco	Using Bar Velocity to Predict Maximum Dynamic Strength in the Half-Squat Exercise	1	0	1	1	1	1	Wrong Population
256	2020	Miller								Could not locate full text
259	2020	Moran-Navarro	Reliability and Usefulness of Half-Squat 1rm Estimation through Movement Velocity in U18 Soccer Players	1	0	1	0	1	1	Wrong Index
262	2018	Naclerio	Predicting relative load by peak movement velocity and ratings of perceived exertion in power clean	1	1	0	0	1	1	Wrong Index
263	2017	Naclerio	Relative Load Prediction by Velocity and the Omni-Res 0-10 Scale in Parallel Squat	1	1	0	0	1	1	Wrong Index
264	2017	Naclerio	Loading Intensity Prediction by Velocity and the Omni-Res 0-10 Scale in Bench Press	1	1	0	0	1	1	Wrong Index
268	2020	Perez-Castilla	Load-velocity relationship in variations of the half-squat exercise: Influence of execution							Duplicate
269	2020	Perez-Castilla	Comparison of the bench press one-repetition maximum obtained by different procedures: Direct assessment vs. lifts-to-failure equations vs. two-point method	1	NC	1	1	1	1	Wrong Population
277	2017	Rodriguez-Rosell	Effects of light-load maximal lifting velocity weight training vs. combined weight training and plyometrics on sprint, vertical jump and strength performance in adult soccer players	1	0	0	0	0	1	Wrong design
280	2014	Sanchez-Medina	Velocity- and Power-Load Relationships of the Bench Pull vs. Bench Press Exercises	1	1	0	0	1	1	Wrong Index
281	2009	Sanchez-Medina	Estimation of relative load from mean propulsive velocity in the concentric bench press exercise							Could not locate full text
282	2020	Castilla	Load-Velocity Relationship in Variations of the Half-Squat Exercise	1	1	0	0	1	0	Wrong Index
283	2016	Conceicao	Movement velocity as a measure of exercise intensity in three lower limb exercises	1	1	0	0	1	0	Wrong Index
285	2020	Dorrell	Comparison of velocity-based and traditional percentage-based loading methods on maximal strength and power adaptations	1	1	0	0	1	0	Wrong Index
286	2018	Fernandes	A comparison of load-velocity and load-power relationships between well-trained young and middle-aged males during three popular resistance exercises	1	1	0	0	0	0	Wrong Index
287	2020	Garcia-Pinillos	Effect of the menstrual cycle when estimating 1 repetition maximum from the load-velocity relationship during the bench press exercise	1	1	1	1	0	1	Wrong reference test	Study did not directly assess 1RM and therefore did not compare predicted 1RM to measured 1RM
288	2018	Garcia-Ramos	Differences in the one-repetition maximum and load-velocity profile between the flat and arched bench press in competitive powerlifters	1	1	0	0	1	1	Wrong Index
289	2018	Garcia-Ramos	Differences in the load–velocity profile between 4 bench-press variants	1	0	0	0	1	1	Wrong Index
290	2019	Garcia-Ramos	The load-velocity profiles of three upper-body pushing exercises in men and women	1	1	0	0	1	1	Wrong Index
291	2019	Garcia-Ramos	Assessment of the load-velocity profile in the free-weight prone bench pull exercise through different velocity variables and regression models	1	1	0	0	1	1	Wrong Index
293	2019	Iglesias-Soler	Reliability of force-velocity parameters obtained from linear and curvilinear regressions for the bench press and squat exercises	1	1	0	0	1	1	Wrong Index
294	2011	Jandacka	Determination of strength exercise intensities based on the load-power-velocity relationship	1	1	0	0	1	1	Wrong Index
295	2012	Jidovtseff	1RM prediction and load-velocity relationship	1	NC	1	1	1	1	Wrong Population
298	2019	Martinez-Cava	Range of Motion and Sticking Region Effects on the Bench Press Load-Velocity Relationship	1	1	0	0	1	1	Wrong Index
299	2019	Martinez-Cava	Velocity-and power-load relationships in the half, parallel and full back squat	1	1	0	0	1	1	Wrong Index
302	2014	Bazuelo-Ruiz	MAXIMAL DYNAMIC STRENGTH ESTIMATION FROM THE LOAD-VELOCITY RELATIONSHIP DURING SQUAT EXERCISE IN NON-TRAINED SUBJECTS: A PRELIMINARY STUDY	1	NC	1	1	1	1	Wrong Population
305	2020	Perez-Castilla	Changes in the Load–Velocity Profile Following Power-and Strength-Oriented Resistance-Training Programs	1	1	0	0	1	1	Wrong Index
306	2017	Perez-Castilla	Load-velocity relationship in variations of the half-squat exercise: Influence of execution	1	1	1	0	1	1	Wrong Index
307	2020	Perez-Castilla	Influence of Grip Width and Anthropometric Characteristics on the Bench-Press Load–Velocity Relationship	1						Wrong Index
309	2001	Rahmani	Force/velocity and power/velocity relationships in squat exercise	1	0	0	0	0	0	Wrong reference test
310	NR	Garcia-Ramos	OPTIMIZATION IN THE PREDICTION OF THE ONE-REPETITION MAXIMUM THROUGH MOVEMENT VELOCITY	0	0	0	0	0	0	Wrong design	Narrative review
311	2017	Riviere	Where does the one-repetition maximum exist on the force-velocity relationship in squat?	1	1	0	0	1	1	Wrong Index
312	2020	Rodlies-Guerrero	Comparison of load-velocity relationships in two bench press variations: weight stack machine vs Smith machine	1	1	0	0	1	1	Wrong Index
313	2006	Sakamoto	Effect of movement velocity on the relationship between training load and the number of repetitions of bench press	1	1	0	0	1	1	Wrong Index
314	2018	Sanchez-Medina	Technical Note on Using the Movement Velocity to Estimate the Relative Load in Resistance Exercises–Response	0	0	0	0	0	0	Wrong design
315	2017	Sanchez-Medina	Estimation of relative load from bar velocity in the full back squat exercise	1	1	0	0	1	1	Wrong Index
316	2019	Spitz	Load-velocity relationships of the back vs. front squat exercises in resistance-trained men	1	1	0	0	1	1	Wrong Index
317	2019	Torrejon	The load-velocity profile differs more between men and women than between individuals with different strength levels	1	1	0	0	1	1	Wrong Index
321	2020	Moore	Guidelines and resources for prescribing load using velocity based training	0	0	0	0	0	0	Wrong design
397	2021	Sandau	Predictive validity of the snatch pull force-velocity profile to determine the snatch one repetition-maximum in male and female elite weightlifters	1	1	0	0	1	1	Wrong Index
